# Supplementary material for: Design of a covalent protein-protein interaction inhibitor of SRPKs to suppress angiogenesis and invasion of cancer cells
Source: Commun Chem. 2024 Jun 27;7:144. doi: 10.1038/s42004-024-01230-2 (PMC11211491; doi:10.1038/s42004-024-01230-2)
Supplement: Supplementary file 4 — Supplementary Data 2 [file 42004_2024_1230_MOESM4_ESM.xlsx]

## Sheet: Fig.1e
		Relative phosphorylation of SRSF1 (% of control) (% of control)
	C-DBS (μM)	1	2	3
	0	100	100	100
	0.01	84.5	89	118.6
	0.1	84	88.6	101
	0.2	29	24.8	33.7
	0.4	24	18.3	25.4
	0.7	17.9	17.9	19.8
	1	16.8	16.1	24.7
	10	12.6	10.9	19.7

## Sheet: Fig.2b
		Fluorescence polarization (mP)
	FAM-C-DBS (μM)	SRPK1ΔNS3			SRPK1ΔNS3_DM
	0.00976562	136	136	132	134	135	145
	0.0195312	134	135	132	132	133	143
	0.0390625	131	140	141	127	130	136
	0.078125	151	129	135	114	127	119
	0.15625	139	143	146	106	112	125
	0.3125	180	184	188	107	105	106
	0.625	216	212	214	109	106	104
	1.25	235	228	229	113	109	107
	2.5	245	240	241	124	117	113
	5	255	252	255	132	128	125

## Sheet: Fig.4d
		Relative phosphorylation (% of control) of SRSF1 (% of control)
		0 μM			0.1 μM			0.2 μM			0.4 μM
	SRPK1△NS3	100	100	100	58.8	90.7	88.9	14.9	23.2	21.1	10.7	16.2	7.9
	SRPK2△S1	100	100	100	70.5	64.2	87.2	23.7	22.1	23.8	19.1	18.7	17.4
	CLK1	100	100	100	84.3	99.3	103.2	135.6	92.6	93.6	97	89.3	70.6
	Akt	100	100	100	86.8	108	98.1	69	94.1	85.2	74	89	90.9

## Sheet: Fig.5b
	grey value (1.5 h)					grey value (24 h)
	Distance (pixels)	FAM-C-DBS	Lysotracker Red			Distance (pixels)	FAM-C-DBS	Lysotracker Red
	0	11.2923	0.9077			0	11.841	1.3182
	1	10.9769	0.9			1	13.015	1.697
	2	10.7308	0.7846			2	13.538	2.4924
	3	11.1231	1			3	14.689	2.6288
	4	11.2692	0.8385			4	15.545	3.6136
	5	12.1692	0.8462			5	16.341	4.5606
	6	12.3692	0.9846			6	17.22	4.6515
	7	13.5231	1.3308			7	16.939	4.8712
	8	13.7692	1.0231			8	18.136	5.8333
	9	15.2231	1.2538			9	20.75	6.8106
	10	16	1.2615			10	23.962	7.1061
	11	14.5231	1.3769			11	27.523	7.7955
	12	14.1923	1.2846			12	29.356	8.8258
	13	15.0308	1.4615			13	33.75	8.1364
	14	15.5077	1.7846			14	38.053	9.3409
	15	16.9923	2.3769			15	41.864	9.6742
	16	23.2538	3.2077			16	48.167	10.9091
	17	28.0077	3.3385			17	54.682	10.9091
	18	31.4077	3.7615			18	63.811	10.447
	19	35.5769	4.7615			19	67.098	10.8485
	20	37.8538	4.4769			20	67.394	9.9318
	21	42.3615	4.8923			21	68.311	10.5985
	22	42.5769	5.4154			22	72.689	9.947
	23	40.7615	6.6462			23	74.356	10.7955
	24	32.6077	6.5462			24	74.227	10.8409
	25	30.3154	7.0462			25	74.947	12.0606
	26	29.5154	7.8154			26	77.03	12.8712
	27	29.7308	7.8231			27	76.303	13.3409
	28	32.8769	11.5385			28	75.417	15.7273
	29	34.3769	17.2923			29	78.053	17.5682
	30	33.5692	21.6923			30	82.348	21.9924
	31	34.5385	22.2923			31	87.394	26.8561
	32	38.1154	24.2462			32	94.689	32.553
	33	41.9538	25.4077			33	103.318	36.0682
	34	46.7385	24.8154			34	109.106	39.9545
	35	52.0846	23.8615			35	107.098	39.1591
	36	59.8923	23.4692			36	108.924	36.5076
	37	59.1308	18.5615			37	108.47	33.4242
	38	56.3538	11.4615			38	109.295	29.3182
	39	55.3077	9.3385			39	108.879	24.9773
	40	59.9231	10.7077			40	109.227	23.1364
	41	65.9385	16.0231			41	109.97	22.0303
	42	63.0308	26.0615			42	116.856	22.5606
	43	57.6923	32.2			43	123.008	27.6288
	44	55.3692	35.8692			44	123.167	34.0455
	45	50.6846	37.6077			45	115.189	37.5152
	46	51.6923	38.2923			46	109.356	37.3182
	47	53.1692	45.1692			47	104.356	32.7348
	48	47.5923	50.2923			48	97.159	28.3561
	49	40.1846	49.8231			49	99.598	28.8864
	50	39.3308	45.1231			50	101.492	29.0379
	51	40.2231	38.5538			51	103.379	26.0909
	52	39.8385	30.3308			52	102.265	22.6591
	53	38.7077	20.5538			53	99.568	21.6364
	54	38.3615	15.9385			54	109.318	24.8258
	55	38.1462	14.1308			55	114.811	30.8712
	56	39.2615	14.4154			56	117.689	35.2424
	57	38.8077	13.9154			57	122.371	39.4621
	58	38.2308	11.5385			58	121.947	34.8636
	59	35.5385	10.8308			59	118.409	32.6894
	60	31.6846	9.7308			60	114.841	29.5379
	61	29.1538	9			61	114.932	29.1439
	62	25.1692	7.5385			62	109.992	30.7348
	63	24.0462	8.6385			63	104.955	30.4773
	64	25.3615	9.3154			64	99.636	31.3939
	65	26.3308	9.3077			65	93.318	29.5606
	66	25.1154	9.4692			66	87.455	27.75
	67	24.6385	9.0385			67	82.682	24.5833
	68	25.9385	8.3077			68	78.992	23.2879
	69	29.0308	8.5923			69	77.53	22.5379
	70	32.5923	10.2			70	79.576	26.3182
	71	34.8769	12.6			71	85.462	25.9621
	72	38.3923	11.5692			72	87.242	26.1136
	73	42.2923	9.3692			73	84.864	26.0076
	74	44	8.9846			74	79.348	21.3636
	75	42.1	12.1462			75	73.773	21.4773
	76	38.4538	18.2077			76	69.136	22.0076
	77	40.4846	20.1385			77	65.114	19.8258
	78	38.8538	21.4846			78	63.568	19.8485
	79	35.4692	21.1692			79	66.712	20.0076
	80	33.4692	18.9769			80	72.106	21.0985
	81	33.3923	16.9923			81	73.341	20.25
	82	30.5769	11.6231			82	73.614	17.6061
	83	29.0846	8.4077			83	75.008	15.8106
	84	27.3538	7.6692			84	75.318	14.8106
	85	26.5846	7.4154			85	73.394	14.6439
	86	27.8077	5.7231			86	71.977	14.9621
	87	27.5692	4.6923			87	70.409	15.6061
	88	24.5923	4.3846			88	72.636	15.8561
	89	23.9462	3.1615			89	70.735	15.8864
	90	23.0538	2.8385			90	61.841	14.1364
	91	21.7923	2.2846			91	51.841	12.6288
	92	22.9846	2.4462			92	42.583	10.6742
	93	21.8846	2.8077			93	34.167	10.1061
	94	22.0462	2.6154			94	35.076	9.697
	95	21.2385	2.8846			95	37.136	10.1818
	96	20.8077	2.3154			96	35.992	10.3561
	97	21.2	2.7231			97	32.788	8.8561
	98	25.0077	3.6385			98	26.788	7.8182
	99	29.4846	6.7615			99	22.977	6.5
	100	33.8846	11.0462			100	19.803	5.9318
	101	31.8769	11.3692			101	18.485	5.3561
	102	30.7538	10.8846			102	19.795	5.4773
	103	26.5846	7.1769			103	18.227	4.9242
	104	24.1923	4.0231			104	18.53	5.3712
	105	21.7231	2.8846			105	21.159	4.8182
	106	20.8923	2.3			106	20.402	5.3106
	107	18.9462	2.5154			107	17.909	4.447
	108	17.3615	2.3385			108	17.818	4.4545
	109	16.5154	1.8231			109	21.667	3.9394
	110	15.9846	2.1308			110	23.288	4.6136
	111	15.0615	1.8			111	23.614	4.3636
	112	13.9	1.8231			112	24.735	4.5152
	113	13.1846	1.8462			113	23.727	5.0909
	114	13.1231	1.6462			114	21.515	4.2045
	115	13.0692	1.7308			115	20.841	3.7045
	116	14.2077	1.7385			116	21.409	4
	117	15.8154	2.1462			117	21.189	3.75
	118	15.3538	2.8923			118	21.568	3.5303
	119	15.4308	3.0077			119	22.455	4.0985
	120	14.0538	1.8385			120	22.659	3.5152
	121	13.3077	1.2769			121	22.371	4.2576
	122	12.8769	1.0923			122	22.038	4.2576
	123	13.4154	1.0692			123	22.326	3.6818
	124	13.2	1.2077			124	22.606	3.9924
	125	13.0846	1.1154			125	23.742	3.9242
	126	12.8385	0.8231			126	27.508	4.7348
	127	12.0769	1.1154			127	30.674	4.9621
	128	11.8538	0.9385			128	27.417	4.6591
	129	12.3462	0.7385			129	24.826	4.0076
	130	12.4692	0.9923			130	24.152	4.5833
	131	11.3154	0.9308			131	24.477	4.5682
	132	11.9308	0.9615			132	21.644	4.0152
	133	11.5308	0.8692			133	19.485	3.6515
	134	11.3308	0.7154			134	21.053	3.6439
	135	11.1308	0.6308			135	23.894	3.9242
						136	27.939	4.6212
						137	30.144	4.8409
						138	31.273	5.0303
						139	31.402	4.8561
						140	33.205	5.1061
						141	33.182	5.1667
						142	34.553	4.8182
						143	34.523	5.3485
						144	30.189	5.5076
						145	33.689	5.1818
						146	40.727	5.9242
						147	46.879	6.6288
						148	48.538	6.5985
						149	50.97	6.7803
						150	49.97	6.5909
						151	56.765	7.2955
						152	57.848	7.5227
						153	55.091	6.6515
						154	50.803	6.1212
						155	60.106	6.4091
						156	64.985	7.4697
						157	63.576	7.6667
						158	61.447	6.1212
						159	54.682	5.9015
						160	49.583	4.9091
						161	48.644	4.3333
						162	45.197	4.0909
						163	42.318	4.0455
						164	38.568	3.4394
						165	33.788	2.8561
						166	30.098	2.4697
						167	27.591	2.4394
						168	24.674	1.9773
						169	21.894	1.8409
						170	19.591	1.5
						171	18.826	1.3788
						172	17.439	1.5227
						173	15.879	1.2045
						174	14.545	0.7803
						175	13.22	1.0833
						176	13.114	0.9167
						177	12.773	0.7879
						178	12.371	0.7424
						179	12.121	0.7197

## Sheet: Fig.6
		Expression relative to tubulin (% of control) (% of control)
		0 μM			1 μM			10 μM
	p-SRSF4	100	100	100	73.4	66.7	109.3	9.4	75.6	48.4
	p-SRSF6	100	100	100	90.4	88.2	80.9	59.7	73.2	75.1
	p-SRSF10	100	100	100	48.5	66.2	85.9	42.3	39.6	51.5
	p-SRSF1/2	100	100	100	45.5	64.9	69.4	41.9	71	59.4

## Sheet: Fig.7a
		Relative number of nodes (% of control) (% of control)
		0 μM			1 μM			10 μM
	C-DBS	100	100	100	77.2	85.7	65.4	6.9	32	40
	Control peptide	100	100	100	95.9	90.5	112.2	80.2	104.1	110.7
		Relative total tube length (% of control) (% of control)
		0 μM			1 μM			10 μM
	C-DBS	100	100	100	88.2	93.1	82.6	42.2	65.2	74.2
	Control peptide	100	100	100	104.4	95.1	103.9	92.4	100.1	107.4

## Sheet: Fig.7b
		Migrative cell ratio (% of control)
		0 μM			1 μM			10 μM
	C-DBS	100	100	100	56.1	48.9	36.2	16.3	12	13.8
	Control peptide	100	100	100	113	102.8	69.8	107.8	80.4	74.1

## Sheet: Fig.7c
			Invasive cell ratio (% of control)
			0 μM			1 μM			10 μM
		C-DBS	100	100	100	44.5	44.6	45.6	10.4	14.4	16.3
		Control peptide	100	100	100	78.8	110.6	107.8	100	123.9	89.4

## Sheet: Fig.7d
			Relative expression of marker proteins (% of control) (% of control)
			0 μM			1 μM			10 μM
		Vimentin	100	100	100	84.6	55.6	69	13.5	10	37
		Twist	100	100	100	71.2	70.2	66.1	55.1	60.8	58.9
		Snail	100	100	100	74.5	83.4	74.2	67.6	61.1	51.6
		E-cadherin	100	100	100	128	121	115.3	128.6	155.6	147.5
